# Supplementary material for: Radiotherapy-related lymphopenia in patients with advanced non-small cell lung cancer receiving palliative radiotherapy
Source: Clin Transl Radiat Oncol. 2020 Feb 19;22:15–21. doi: 10.1016/j.ctro.2020.02.005 (PMC7063172; doi:10.1016/j.ctro.2020.02.005)
Supplement: Supplementary data 1 — Additional File 1: Pearson correlations between RT dose parameters, blood count nadirs, and tumor volume following treatment. [file mmc1.xlsx]

## Sheet: Sheet1
	Lymphocyte at Nadir		Neutrophil at Nadir		Leukocyte at Nadir
RT dose parameters	Pearson Coeff.	P value	Pearson Coeff.	P value	Pearson Coeff.	P value
Mean vertebral column dose (Gy)	-0.21	0.1	0.12	0.4	0.11	0.4
Vertebral column V10 (%)	-0.16	0.2	0.1	0.4	0.1	0.5
Vertebral column V15 (%)	-0.19	0.1	0.13	0.3	0.13	0.3
Vertebral column V20 (%)	-0.21	0.1	0.15	0.2	0.13	0.3
Mean lung dose (Gy)	-0.005	1	-0.13	0.3	-0.13	0.3
Lung V10 (%)	0.06	0.6	-0.16	0.2	-0.15	0.2
Lung V15 (%)	-0.002	1	-0.11	0.4	-0.1	0.4
Lung V20 (%)	-0.02	0.9	-0.09	0.5	-0.09	0.5
Mean thoracal dose (Gy)	-0.28	0.03	0.23	0.08	0.2	0.2
Thoracal V10 (%)	-0.24	0.06	0.21	0.1	0.17	0.2
Thoracal V15 (%)	-0.28	0.03	0.24	0.06	0.2	0.1
Thoracal V20 (%)	-0.29	0.02	0.26	0.05	0.2	0.1
